# Supplementary material for: The Clinical Pathway Initiative: Identifying role relevant competencies in genomic pathways
Source: J Genet Couns. 2026 Jun 4;35(3):e70170. doi: 10.1002/jgc4.70170 (PMC13238389; doi:10.1002/jgc4.70170)
Supplement: Supplementary file 1 — Appendix S1. [file JGC4-35-0-s001.zip]

Archive with 4 entries (4 files):
- Appendix 1 new.docx
- Appendix 2 new.docx
- Appendix 3 new.docx
- Appendix.docx
